# Supplementary material for: Targeted Sequencing of Candidate Regions Associated with Sagittal and Metopic Nonsyndromic Craniosynostosis
Source: Genes (Basel). 2022 May 3;13(5):816. doi: 10.3390/genes13050816 (PMC9141801; doi:10.3390/genes13050816)
Supplement: Supplementary file 1 [file genes-13-00816-s001.zip]

Archive with 2 entries (2 files):
- supplemental-tables.v3.xlsx
- supplementary_figures.pdf
