# Supplementary material for: Targeted Sequencing of Candidate Regions Associated with Sagittal and Metopic Nonsyndromic Craniosynostosis
Source: Genes (Basel). 2022 May 3;13(5):816. doi: 10.3390/genes13050816 (PMC9141801; doi:10.3390/genes13050816)
Supplement: Supplementary file 1 [file genes-13-00816-s001.zip › supplemental-tables.v3.xlsx]

## Sheet: Table S1
Table S1. Targeted regions sequenced for sNCS and mNCS trios
Phenotype	CHR	Start BP	End BP	Total BP
sNCS	3	196750207	197026927	276720
sNCS	7	33152668	34195484	1042816
sNCS	20	6748745	6760910	12165
sNCS	20	7065143	7202442	137299
mNCS	7	32652668	34695484	2042816
mNCS	20	54797057	56797057	2000000

## Sheet: Table S2
Table S2. De novo variants in sNCS trios.				Table S2. De novo variants in sNCS trios.
CHR	Variant ID	BP	A1/A2	MAF	Function	Gene	Number of trios	Notes
3	rs1560231121690708	196759334	-/AGCACCTGCAGTAGTGTGATGTCAGAGGATGTTACACTCTTGCTGACTGGTTGGGGTGTC		intergenic	MELTF;DLG1	1
3	rs9846371	196791133	C/T		intronic	DLG1	1
7	rs10233793	33191425	G/A		intronic	BBS9	1
7	rs71551990	33198519	-/AGACAGAAAAAGGAAAGTGAC		intronic	BBS9	1
7	rs9791864	33219337	C/G		intronic	BBS9	1	TFBS MAFK, MAFF, in DNA repeat element
7	rs202162020	33505669	GA/-		intronic	BBS9	1
7	rs752009015	33505678	AT/-		intronic	BBS9	9
7	rs199596294	33590247	A/-		intronic	BBS9	3
7	rs1491070751	33622160	AT/-		intronic	BBS9	1
7	rs564229631	33637290	A/-		intronic	BBS9	1
7	rs138452984	33678871	AG/-		intergenic	BBS9;BMPER	12	DNase,in GA-rich repeat
7	rs1430021850	33690708	T/-	0.00(0/9690, European ALFA)	intergenic	BBS9;BMPER	1	DNase, in Encode cCRE EH38E2546889
7	rs374617290	33773771	A/-	0.013650(3613/264690, TOPMED)	intergenic	BBS9;BMPER	7	TFBS KAP1 & TCF7L2, in Encode cCRE EH38E2546961
7	rs140042654	33863834	AC/-		intergenic	BBS9;BMPER	3
7	rs535869148	33872533	A/-		intergenic	BBS9;BMPER	9	TFBS GATA3 & ZNF217, in AT_rich repeat
7	7:33907646-Del	33907646	A/-		intergenic	BBS9;BMPER	2	TFBS ZNF217, TFAP2C; H3K27AC Mark, in a SINE repeat
7	7:33918143-Del	33918143	CT/-		intergenic	BBS9;BMPER	1
7	7:33975212-Del	33975212	G/-		intronic	BMPER	5
7	7:34051211-SNV	34051211	A/G		intronic	BMPER	2
7	rs1554307087	34068254	ACCA/-		intronic	BMPER	3
7	7:34068259-Del	34068259	TGTCC/-		intronic	BMPER	1
7	7:34068260-Del-2	34068260	GTCC/-		intronic	BMPER	2
7	7:34068261-Del	34068261	TCC/-		intronic	BMPER	4
7	7:34068262-Del	34068262	CC/-		intronic	BMPER	1
7	7:34068267-Del	34068267	GG/-		intronic	BMPER	4
7	7:34087410-SNV	34087410	C/A		intronic	BMPER	1	DNase, TFBS POLR2A, in CT-rich repeat region
7	7:34087428-Del	34087428	TCAC/-		intronic	BMPER	2	DNase, TFBS POLR2A, in CT-rich repeat region
7	7:34087428-Del-2	34087428	TCACT/-		intronic	BMPER	2	DNase, TFBS POLR2A, in CT-rich repeat region
7	7:34087440-SNV	34087440	T/C		intronic	BMPER	2	DNase, TFBS POLR2A, in CT-rich repeat region
7	7:34106464-Del	34106464	AG/-		intronic	BMPER	12	TFBS ESR1, in GA-rich region
7	7:34158606-Del	34158606	ACTGTCTCTCTCTCTCTCTCT/-		intronic	BMPER	1
7	7:34158629-SNV	34158629	C/T		intronic	BMPER	2
7	7:34158630-SNV	34158630	A/T		intronic	BMPER	2
7	7:34169248-Del	34169248	G/-		intronic	BMPER	1

## Sheet: Table S3
Table S3. De novo variants in mNCS trios
CHR	Variant ID	BP	A1/A2		Function	Gene	Number of trios	Notes
7	7:33702943-Del	33702943	GAGACATAGTTCAGCCTACATAAAGATCCTACCTCTATAAACATTCCCATTCTGAGCCACTGAGGTTTAGGGCTTCAATATGCGAATTTTAGA/-		intergenic	BBS9;BMPER	1
7	7:34489417-Del	34489417	ACACACACAC/-		ncRNA_intronic	NPSR1-AS1	1	TFBS MAFK, in CA repeat region
20	rs1295837	55587598	C/G		intergenic	TFAP2C;BMP7	5
20	rs35845161	55587739	C/T		intergenic	TFAP2C;BMP7	1
20	20:55791546-Ins	55791546	-/GCTGTCTCCTGAGGGCGAGGGG	0.00(0/15320 NFE gnomAD)	intronic	BMP7	1	DNase
20	rs116959857	55791653	G/A	0.02596(88/3390, NFE gnomAD)	intronic	BMP7	1	DNase
20	20:55794451-Del	56080049	T/C		intronic	CTCFL	5
20	rs11700100	56092402	G/A		intronic	CTCFL	1
20	rs1985098	56546766	AAGGAAGGAAGGAAGGAAGGAAGGAAAGAAG/-		intergenic	MIR4532;LINC01742	3
20	20:56546766-Del	56546771	AGGAAGGAAGGAAGGAAGGAAAGAAGGAAGGAAGGAAGGAAAGAT/-		intergenic	MIR4532;LINC01742	1
20	20:56546771-Del	56546775	AGGAAGGAAGGAAGGAAAGAAGGAAGGAAGGAAGGAAAGAT/-		intergenic	MIR4532;LINC01742	1

## Sheet: Table S4
Table S4: sNCS TDT results for 83 trios, variants with P < 0.0001
CHR	SNP	BP	A1	A2	T	U	OR	CHISQ	P	Function	Gene
20	rs1124471	7110840	C	A	8	87	0.09195	65.69	5.265e-16	intergenic	BMP2;LINC01428
20	rs6117634	7102986	C	T	88	10	8.8	62.08	3.295e-15	intergenic	BMP2;LINC01428
20	rs6054747	7104562	T	C	88	10	8.8	62.08	3.295e-15	intergenic	BMP2;LINC01428
20	rs6140184	7105203	G	C	88	10	8.8	62.08	3.295e-15	intergenic	BMP2;LINC01428
20	rs370608322	7106039	-	AAAAC	88	10	8.8	62.08	3.295e-15	intergenic	BMP2;LINC01428
20	rs1884303	7106353	G	A	88	10	8.8	62.08	3.295e-15	intergenic	BMP2;LINC01428
20	rs985051	7115287	A	G	88	10	8.8	62.08	3.295e-15	intergenic	BMP2;LINC01428
20	rs398088251	7115407	-	C	88	10	8.8	62.08	3.295e-15	intergenic	BMP2;LINC01428
20	rs6054761	7116248	G	T	88	10	8.8	62.08	3.295e-15	intergenic	BMP2;LINC01428
20	rs6054763	7117807	C	G	88	10	8.8	62.08	3.295e-15	intergenic	BMP2;LINC01428
20	rs932517	7118235	G	A	88	10	8.8	62.08	3.295e-15	intergenic	BMP2;LINC01428
20	rs200697838	7119482	-	T	88	10	8.8	62.08	3.295e-15	intergenic	BMP2;LINC01428
20	rs2876077	7123160	T	C	9	85	0.1059	61.45	4.549e-15	intergenic	BMP2;LINC01428
20	rs6054748	7104588	G	A	10	87	0.1149	61.12	5.36e-15	intergenic	BMP2;LINC01428
20	rs1884302	7106289	T	C	10	87	0.1149	61.12	5.36e-15	intergenic	BMP2;LINC01428
20	rs6117638	7107065	T	C	10	87	0.1149	61.12	5.36e-15	intergenic	BMP2;LINC01428
20	rs6054756	7112964	G	A	10	87	0.1149	61.12	5.36e-15	intergenic	BMP2;LINC01428
20	rs6054759	7114286	T	C	10	87	0.1149	61.12	5.36e-15	intergenic	BMP2;LINC01428
20	rs6054764	7118592	T	C	10	87	0.1149	61.12	5.36e-15	intergenic	BMP2;LINC01428
20	rs2326896	7119491	A	C	10	87	0.1149	61.12	5.36e-15	intergenic	BMP2;LINC01428
20	rs1159531	7103595	A	G	86	10	8.6	60.17	8.716e-15	intergenic	BMP2;LINC01428
20	rs796087769	7125635	-	A	88	11	8	59.89	1.004e-14	intergenic	BMP2;LINC01428
20	rs11469946	7126056	-	AAAT	88	11	8	59.89	1.004e-14	intergenic	BMP2;LINC01428
20	rs6140199	7168266	G	T	8	81	0.09877	59.88	1.01e-14	ncRNA_intronic	LINC01428
20	rs13036410	7174578	C	A	8	81	0.09877	59.88	1.01e-14	ncRNA_intronic	LINC01428
20	rs6077152	7177029	A	C	8	81	0.09877	59.88	1.01e-14	ncRNA_intronic	LINC01428
20	rs1159530	7103709	G	C	10	85	0.1176	59.21	1.417e-14	intergenic	BMP2;LINC01428
20	rs2876076	7122978	G	C	11	87	0.1264	58.94	1.627e-14	intergenic	BMP2;LINC01428
20	rs6117653	7145990	T	G	8	80	0.1	58.91	1.651e-14	ncRNA_intronic	LINC01428
20	rs179759	7148358	A	C	8	80	0.1	58.91	1.651e-14	ncRNA_intronic	LINC01428
20	rs179758	7149477	A	G	8	80	0.1	58.91	1.651e-14	ncRNA_intronic	LINC01428
20	rs179756	7151344	T	G	8	80	0.1	58.91	1.651e-14	ncRNA_intronic	LINC01428
20	rs179755	7151354	A	G	8	80	0.1	58.91	1.651e-14	ncRNA_intronic	LINC01428
20	rs179753	7151968	A	G	8	80	0.1	58.91	1.651e-14	ncRNA_intronic	LINC01428
20	rs179752	7154211	T	C	8	80	0.1	58.91	1.651e-14	ncRNA_intronic	LINC01428
20	rs179751	7154788	A	C	8	80	0.1	58.91	1.651e-14	ncRNA_intronic	LINC01428
20	rs179747	7159995	T	G	8	80	0.1	58.91	1.651e-14	ncRNA_intronic	LINC01428
20	rs6085916	7164725	A	G	8	80	0.1	58.91	1.651e-14	ncRNA_intronic	LINC01428
20	rs2326897	7164922	A	G	8	80	0.1	58.91	1.651e-14	ncRNA_intronic	LINC01428
20	rs717074	7172538	G	T	9	82	0.1098	58.56	1.971e-14	ncRNA_intronic	LINC01428
20	rs398061292	7175140	-	TACT	9	82	0.1098	58.56	1.971e-14	ncRNA_intronic	LINC01428
20	20:7175146-Ins	7175146	TGTG	-	9	82	0.1098	58.56	1.971e-14	ncRNA_intronic	LINC01428
20	rs71330229	7175147	A	G	9	82	0.1098	58.56	1.971e-14	ncRNA_intronic	LINC01428
20	rs719563	7142997	G	A	8	79	0.1013	57.94	2.699e-14	ncRNA_intronic	LINC01428
20	rs6117652	7145715	T	C	81	9	9	57.6	3.212e-14	ncRNA_intronic	LINC01428
20	rs2207588	7147515	C	A	81	9	9	57.6	3.212e-14	ncRNA_intronic	LINC01428
20	rs6117637	7107045	A	G	78	8	9.75	56.98	4.41e-14	intergenic	BMP2;LINC01428
20	rs2144431	7113441	T	C	78	8	9.75	56.98	4.41e-14	intergenic	BMP2;LINC01428
20	rs985050	7114846	C	T	78	8	9.75	56.98	4.41e-14	intergenic	BMP2;LINC01428
20	rs147839746	7117108	-	AAAG	78	8	9.75	56.98	4.41e-14	intergenic	BMP2;LINC01428
20	rs6107929	7121672	G	A	78	8	9.75	56.98	4.41e-14	intergenic	BMP2;LINC01428
20	rs6107930	7121837	T	C	78	8	9.75	56.98	4.41e-14	intergenic	BMP2;LINC01428
20	rs6038725	7133039	A	T	8	78	0.1026	56.98	4.41e-14	ncRNA_intronic	LINC01428
20	rs6054773	7134653	G	A	8	78	0.1026	56.98	4.41e-14	ncRNA_intronic	LINC01428
20	rs6038729	7137757	A	C	8	78	0.1026	56.98	4.41e-14	ncRNA_intronic	LINC01428
20	rs2326885	7145264	C	G	9	79	0.1139	55.68	8.52e-14	ncRNA_intronic	LINC01428
20	rs6054807	7192701	T	C	9	79	0.1139	55.68	8.52e-14	ncRNA_intronic	LINC01428
20	rs6054768	7129677	T	C	81	10	8.1	55.4	9.856e-14	ncRNA_intronic	LINC01428
20	rs6038724	7129738	C	T	81	10	8.1	55.4	9.856e-14	ncRNA_intronic	LINC01428
20	rs6054770	7131752	A	G	81	10	8.1	55.4	9.856e-14	ncRNA_intronic	LINC01428
20	rs6054771	7132210	C	T	81	10	8.1	55.4	9.856e-14	ncRNA_intronic	LINC01428
20	rs6107933	7132516	A	G	81	10	8.1	55.4	9.856e-14	ncRNA_intronic	LINC01428
20	rs6117650	7135633	A	G	81	10	8.1	55.4	9.856e-14	ncRNA_intronic	LINC01428
20	rs6054777	7136244	A	G	81	10	8.1	55.4	9.856e-14	ncRNA_intronic	LINC01428
20	rs6038726	7136322	G	C	81	10	8.1	55.4	9.856e-14	ncRNA_intronic	LINC01428
20	rs6038727	7136357	G	C	81	10	8.1	55.4	9.856e-14	ncRNA_intronic	LINC01428
20	rs6117656	7150096	G	A	78	9	8.667	54.72	1.387e-13	ncRNA_intronic	LINC01428
20	rs7273311	7168734	A	G	78	9	8.667	54.72	1.387e-13	ncRNA_intronic	LINC01428
20	rs6117667	7169344	C	T	78	9	8.667	54.72	1.387e-13	ncRNA_intronic	LINC01428
20	rs6117668	7169477	T	A	78	9	8.667	54.72	1.387e-13	ncRNA_intronic	LINC01428
20	rs6117669	7169791	A	G	78	9	8.667	54.72	1.387e-13	ncRNA_intronic	LINC01428
20	rs11698567	7171430	T	C	78	9	8.667	54.72	1.387e-13	ncRNA_intronic	LINC01428
20	rs17373665	7171612	C	T	78	9	8.667	54.72	1.387e-13	ncRNA_intronic	LINC01428
20	rs6117672	7172181	A	G	78	9	8.667	54.72	1.387e-13	ncRNA_intronic	LINC01428
20	rs11697125	7172569	C	A	78	9	8.667	54.72	1.387e-13	ncRNA_intronic	LINC01428
20	rs17373968	7175682	A	G	78	9	8.667	54.72	1.387e-13	ncRNA_intronic	LINC01428
20	rs6054811	7195698	G	T	9	78	0.1154	54.72	1.387e-13	ncRNA_intronic	LINC01428
20	rs4815979	7197206	A	C	9	78	0.1154	54.72	1.387e-13	ncRNA_intronic	LINC01428
20	rs6054776	7136016	C	G	80	10	8	54.44	1.599e-13	ncRNA_intronic	LINC01428
20	rs4643602	7184931	G	C	10	80	0.125	54.44	1.599e-13	ncRNA_intronic	LINC01428
20	rs6140183	7095113	G	A	75	8	9.375	54.08	1.921e-13	intergenic	BMP2;LINC01428
20	rs4141879	7134312	T	C	77	9	8.556	53.77	2.257e-13	ncRNA_intronic	LINC01428
20	rs4140469	7152241	G	A	77	9	8.556	53.77	2.257e-13	ncRNA_intronic	LINC01428
20	rs11697730	7154786	A	C	77	9	8.556	53.77	2.257e-13	ncRNA_intronic	LINC01428
20	rs6054814	7198501	T	G	10	79	0.1266	53.49	2.593e-13	ncRNA_intronic	LINC01428
20	rs35919932	7142379	C	T	76	9	8.444	52.81	3.671e-13	ncRNA_intronic	LINC01428
20	20:7178788-Del	7178788	-	AA	76	9	8.444	52.81	3.671e-13	ncRNA_intronic	LINC01428
20	rs6117682	7179450	A	G	76	9	8.444	52.81	3.671e-13	ncRNA_intronic	LINC01428
20	rs6117683	7180981	G	A	76	9	8.444	52.81	3.671e-13	ncRNA_intronic	LINC01428
20	rs6117689	7184811	T	G	76	9	8.444	52.81	3.671e-13	ncRNA_intronic	LINC01428
20	rs6117692	7187711	A	G	76	9	8.444	52.81	3.671e-13	ncRNA_intronic	LINC01428
20	rs926915	7195749	A	C	76	9	8.444	52.81	3.671e-13	ncRNA_intronic	LINC01428
20	rs1013214	7196831	T	C	76	9	8.444	52.81	3.671e-13	ncRNA_intronic	LINC01428
20	rs6117704	7199354	A	G	76	9	8.444	52.81	3.671e-13	ncRNA_intronic	LINC01428
20	rs6117705	7199684	T	G	76	9	8.444	52.81	3.671e-13	ncRNA_intronic	LINC01428
20	rs71330230	7201677	T	C	76	9	8.444	52.81	3.671e-13	ncRNA_intronic	LINC01428
20	rs12624729	7202161	C	A	76	9	8.444	52.81	3.671e-13	ncRNA_intronic	LINC01428
20	rs6117690	7185959	T	C	73	8	9.125	52.16	5.114e-13	ncRNA_intronic	LINC01428
20	rs6117681	7179432	C	T	75	9	8.333	51.86	5.969e-13	ncRNA_intronic	LINC01428
20	rs13042722	7195236	A	G	74	9	8.222	50.9	9.701e-13	ncRNA_intronic	LINC01428
20	rs2013619	7199248	T	C	11	69	0.1594	42.05	8.897e-11	ncRNA_intronic	LINC01428
20	20:7162026-Ins	7162026	TA	-	7	53	0.1321	35.27	2.875e-09	ncRNA_intronic	LINC01428
20	rs232656	7096030	C	T	11	61	0.1803	34.72	3.803e-09	intergenic	BMP2;LINC01428
20	rs232657	7094534	T	C	62	14	4.429	30.32	3.671e-08	intergenic	BMP2;LINC01428
20	rs5023925	7189691	T	C	8	49	0.1633	29.49	5.617e-08	ncRNA_intronic	LINC01428
20	rs232663	7089101	A	G	60	14	4.286	28.59	8.923e-08	intergenic	BMP2;LINC01428
20	20:7155262-Del	7155262	-	CA	8	48	0.1667	28.57	9.03e-08	ncRNA_intronic	LINC01428
20	rs232659	7094138	G	A	59	14	4.214	27.74	1.388e-07	intergenic	BMP2;LINC01428
20	rs232658	7094370	A	G	59	14	4.214	27.74	1.388e-07	intergenic	BMP2;LINC01428
20	rs71802466	7090108	-	ATAATCCC	58	14	4.143	26.89	2.155e-07	intergenic	BMP2;LINC01428
20	rs142092	7093432	C	T	58	14	4.143	26.89	2.155e-07	intergenic	BMP2;LINC01428
20	rs179748	7158086	T	C	12	53	0.2264	25.86	3.668e-07	ncRNA_intronic	LINC01428
7	rs1919786	33166801	A	C	5	35	0.1429	22.5	2.101e-06	intergenic	RP9;BBS9
20	rs2207719	7092386	T	G	52	14	3.714	21.88	2.904e-06	intergenic	BMP2;LINC01428
7	rs10228486	33254580	T	C	6	36	0.1667	21.43	3.673e-06	intronic	BBS9
20	rs769839084	7086379	-	G	53	15	3.533	21.24	4.062e-06	intergenic	BMP2;LINC01428
20	rs6085873	7092842	T	C	51	14	3.643	21.06	4.448e-06	intergenic	BMP2;LINC01428
20	rs11467028	7093807	-	GTGTGTATTTCA	51	14	3.643	21.06	4.448e-06	intergenic	BMP2;LINC01428
3	rs3773855	196867871	A	G	15	50	0.3	18.85	1.417e-05	intronic	DLG1
3	rs6804327	196870737	G	C	15	50	0.3	18.85	1.417e-05	intronic	DLG1
3	rs6771091	196870995	C	T	15	50	0.3	18.85	1.417e-05	intronic	DLG1
20	rs397691542	7085234	-	A	50	15	3.333	18.85	1.417e-05	intergenic	BMP2;LINC01428
7	rs140265681	33249801	-	T	10	41	0.2439	18.84	1.419e-05	intronic	BBS9
7	rs4723276	33259793	C	T	10	41	0.2439	18.84	1.419e-05	intronic	BBS9
7	rs6947352	33262550	A	G	10	41	0.2439	18.84	1.419e-05	intronic	BBS9
7	rs17396870	33277781	G	A	10	41	0.2439	18.84	1.419e-05	intronic	BBS9
7	rs1983511	33217705	C	T	8	37	0.2162	18.69	1.539e-05	intronic	BBS9
7	rs1420153	33291635	T	C	8	37	0.2162	18.69	1.539e-05	intronic	BBS9
7	rs12537512	33307431	G	A	8	37	0.2162	18.69	1.539e-05	intronic	BBS9
7	rs12536300	33192837	C	T	11	42	0.2619	18.13	2.061e-05	intronic	BBS9
3	rs10539713	196866664	-	AT	15	49	0.3061	18.06	2.138e-05	intronic	DLG1
3	rs11185466	196868927	A	G	15	49	0.3061	18.06	2.138e-05	intronic	DLG1
3	rs2340433	196976879	C	A	15	49	0.3061	18.06	2.138e-05	intronic	DLG1
3	rs62282106	196997148	T	G	15	49	0.3061	18.06	2.138e-05	intronic	DLG1
20	rs368007	7085280	C	T	49	15	3.267	18.06	2.138e-05	intergenic	BMP2;LINC01428
7	rs70989938	33219964	-	T	10	40	0.25	18	2.209e-05	intronic	BBS9
3	rs10461050	196952171	C	A	14	47	0.2979	17.85	2.387e-05	intronic	DLG1
7	rs1590140	33206900	C	G	8	36	0.2222	17.82	2.43e-05	intronic	BBS9
7	rs10251775	33301073	A	G	8	36	0.2222	17.82	2.43e-05	intronic	BBS9
20	rs6117649	7132267	C	T	32	6	5.333	17.79	2.467e-05	ncRNA_intronic	LINC01428
20	rs12480244	7094668	A	G	50	16	3.125	17.52	2.85e-05	intergenic	BMP2;LINC01428
7	rs10260015	33213017	T	C	11	41	0.2683	17.31	3.179e-05	intronic	BBS9
7	rs10262453	33256039	C	A	11	41	0.2683	17.31	3.179e-05	intronic	BBS9
7	rs9768604	33262190	T	C	11	41	0.2683	17.31	3.179e-05	intronic	BBS9
7	rs7785463	33269089	C	G	11	41	0.2683	17.31	3.179e-05	intronic	BBS9
3	rs3843374	196797200	A	G	15	48	0.3125	17.29	3.216e-05	intronic	DLG1
3	rs57956874	196799233	-	ATTTACTTGTAATACATT	15	48	0.3125	17.29	3.216e-05	intronic	DLG1
3	rs12632559	196803647	C	T	15	48	0.3125	17.29	3.216e-05	intronic	DLG1
3	rs3796263	196806800	C	T	15	48	0.3125	17.29	3.216e-05	intronic	DLG1
3	rs199600193	196811619	-	T	15	48	0.3125	17.29	3.216e-05	intronic	DLG1
3	rs6782621	196839028	C	T	15	48	0.3125	17.29	3.216e-05	intronic	DLG1
3	rs35624335	196883081	C	T	15	48	0.3125	17.29	3.216e-05	intronic	DLG1
3	3:196889097-Ins	196889097	CCTGTAATTAATT	-	15	48	0.3125	17.29	3.216e-05	intronic	DLG1
3	rs35429814	196891764	A	C	15	48	0.3125	17.29	3.216e-05	intronic	DLG1
3	rs7642604	196891986	A	G	15	48	0.3125	17.29	3.216e-05	intronic	DLG1
3	rs7634994	196892013	C	T	15	48	0.3125	17.29	3.216e-05	intronic	DLG1
3	rs1868891	196901692	A	G	15	48	0.3125	17.29	3.216e-05	intronic	DLG1
3	rs12152266	196911361	T	C	15	48	0.3125	17.29	3.216e-05	intronic	DLG1
3	rs34207201	196922091	G	C	15	48	0.3125	17.29	3.216e-05	intronic	DLG1
3	rs7649443	196931821	C	T	15	48	0.3125	17.29	3.216e-05	intronic	DLG1
3	rs12632727	196932062	T	G	15	48	0.3125	17.29	3.216e-05	intronic	DLG1
3	rs6782349	196948807	T	C	15	48	0.3125	17.29	3.216e-05	intronic	DLG1
3	rs2044861	196949564	T	C	15	48	0.3125	17.29	3.216e-05	intronic	DLG1
3	rs2044860	196949870	T	C	15	48	0.3125	17.29	3.216e-05	intronic	DLG1
3	rs10489880	196961186	G	A	15	48	0.3125	17.29	3.216e-05	intronic	DLG1
3	rs13077565	196966820	T	C	15	48	0.3125	17.29	3.216e-05	intronic	DLG1
3	rs7624764	196971197	C	G	15	48	0.3125	17.29	3.216e-05	intronic	DLG1
3	rs61394945	196974602	C	A	15	48	0.3125	17.29	3.216e-05	intronic	DLG1
3	rs35112822	196976469	T	C	15	48	0.3125	17.29	3.216e-05	intronic	DLG1
3	rs62282105	196978719	C	T	15	48	0.3125	17.29	3.216e-05	intronic	DLG1
3	rs7619429	196999090	T	G	15	48	0.3125	17.29	3.216e-05	intronic	DLG1
3	rs1073726	197001008	A	G	15	48	0.3125	17.29	3.216e-05	intronic	DLG1
3	rs34121928	197002869	C	T	15	48	0.3125	17.29	3.216e-05	intronic	DLG1
3	rs13072590	197011680	A	G	15	48	0.3125	17.29	3.216e-05	intronic	DLG1
3	rs6779689	197014173	C	T	15	48	0.3125	17.29	3.216e-05	intronic	DLG1
3	rs3915512	197022240	T	A	15	48	0.3125	17.29	3.216e-05	intronic	DLG1
3	rs3906480	196833295	G	C	14	46	0.3043	17.07	3.609e-05	intronic	DLG1
7	rs138132634	33386638	-	A	0	17	0	17	3.738e-05	intronic	BBS9
7	rs10239299	33207921	T	G	8	35	0.2286	16.95	3.831e-05	intronic	BBS9
7	rs12536596	33402923	G	C	8	35	0.2286	16.95	3.831e-05	intronic	BBS9
20	rs6117632	7094711	T	C	35	8	4.375	16.95	3.831e-05	intergenic	BMP2;LINC01428
20	rs117975151	7171681	C	A	33	7	4.714	16.9	3.94e-05	ncRNA_intronic	LINC01428
3	rs6800383	197005046	T	C	13	44	0.2955	16.86	4.025e-05	intronic	DLG1
3	rs13099700	196818853	G	A	16	49	0.3265	16.75	4.256e-05	intronic	DLG1
3	rs35260201	196798701	A	G	15	47	0.3191	16.52	4.824e-05	intronic	DLG1
3	rs34099552	196799735	C	T	15	47	0.3191	16.52	4.824e-05	intronic	DLG1
3	rs12638001	196817175	C	A	15	47	0.3191	16.52	4.824e-05	intronic	DLG1
3	rs56309312	196830507	C	T	15	47	0.3191	16.52	4.824e-05	intronic	DLG1
3	rs12631361	196841574	A	C	15	47	0.3191	16.52	4.824e-05	intronic	DLG1
3	rs74839947	196878704	-	AGG	15	47	0.3191	16.52	4.824e-05	intronic	DLG1
3	rs4491876	196917572	T	C	15	47	0.3191	16.52	4.824e-05	intronic	DLG1
3	rs3821714	196918070	C	T	15	47	0.3191	16.52	4.824e-05	intronic	DLG1
3	rs12630261	196925276	A	T	15	47	0.3191	16.52	4.824e-05	intronic	DLG1
3	rs2341184	196930781	C	T	15	47	0.3191	16.52	4.824e-05	intronic	DLG1
3	rs7616531	196939883	T	C	15	47	0.3191	16.52	4.824e-05	intronic	DLG1
3	rs35136822	196941273	A	G	15	47	0.3191	16.52	4.824e-05	intronic	DLG1
3	rs6782876	197021146	G	A	15	47	0.3191	16.52	4.824e-05	intronic	DLG1
7	rs10262890	33226272	T	A	11	40	0.275	16.49	4.89e-05	intronic	BBS9
7	rs12534242	33264150	C	G	11	40	0.275	16.49	4.89e-05	intronic	BBS9
7	rs7789007	33273277	A	T	11	40	0.275	16.49	4.89e-05	intronic	BBS9
7	rs10272438	33238834	G	A	8	34	0.2353	16.1	6.024e-05	intronic	BBS9
3	rs9826379	196827248	C	T	16	48	0.3333	16	6.334e-05	intronic	DLG1
3	rs13070996	196906074	T	G	16	48	0.3333	16	6.334e-05	intronic	DLG1
3	rs13081715	196907290	T	G	16	48	0.3333	16	6.334e-05	intronic	DLG1
3	rs35665404	196981771	G	A	16	48	0.3333	16	6.334e-05	intronic	DLG1
7	rs6946608	33324104	G	T	12	41	0.2927	15.87	6.792e-05	intronic	BBS9
3	rs10461048	196953291	A	T	15	46	0.3261	15.75	7.213e-05	intronic	DLG1
7	rs1978333	33322230	T	C	11	39	0.2821	15.68	7.501e-05	intronic	BBS9
20	rs55714347	7145825	T	C	10	37	0.2703	15.51	8.204e-05	ncRNA_intronic	LINC01428
3	3:196958578-Ins	196958578	AC	-	9	35	0.2571	15.36	8.868e-05	intronic	DLG1
7	rs17724206	33423761	A	G	9	35	0.2571	15.36	8.868e-05	intronic	BBS9
3	rs59171696	196799374	C	T	16	47	0.3404	15.25	9.398e-05	intronic	DLG1
3	rs13317398	196824521	A	G	16	47	0.3404	15.25	9.398e-05	intronic	DLG1
3	rs2341225	196825398	G	A	16	47	0.3404	15.25	9.398e-05	intronic	DLG1

## Sheet: Table S5
Table S5. mNCS TDT results for 80 trios, variants with P < 0.0001
CHR	SNP	BP	A1	A2	T	U	OR	CHISQ	P	Function	Gene
20	rs3764677	55789914	A	G	20	74	0.2703	31.02	2.552e-08	ncRNA_exonic	BMP7-AS1
20	rs230203	55791615	C	T	18	70	0.2571	30.73	2.97e-08	intronic	BMP7
20	rs230213	55795662	T	C	18	70	0.2571	30.73	2.97e-08	intronic	BMP7
20	rs230216	55796295	A	G	18	70	0.2571	30.73	2.97e-08	intronic	BMP7
20	rs6014954	55797585	G	T	18	70	0.2571	30.73	2.97e-08	intronic	BMP7
20	rs396814	55797617	G	A	18	70	0.2571	30.73	2.97e-08	intronic	BMP7
20	20:55794220-Ins	55794220	TGTT	-	20	73	0.274	30.2	3.888e-08	intronic	BMP7
20	rs46995	55794749	G	A	20	73	0.274	30.2	3.888e-08	intronic	BMP7
20	rs4811825	55792652	T	C	19	71	0.2676	30.04	4.223e-08	intronic	BMP7
20	rs182795	55792907	A	T	19	71	0.2676	30.04	4.223e-08	intronic	BMP7
20	rs170725	55792921	T	G	19	71	0.2676	30.04	4.223e-08	intronic	BMP7
20	rs1475000	55792997	A	G	19	71	0.2676	30.04	4.223e-08	intronic	BMP7
20	rs230210	55795099	G	A	19	71	0.2676	30.04	4.223e-08	intronic	BMP7
20	rs230212	55795519	C	T	19	71	0.2676	30.04	4.223e-08	intronic	BMP7
20	rs172982	55795918	G	A	19	71	0.2676	30.04	4.223e-08	intronic	BMP7
20	rs230215	55796250	T	C	19	71	0.2676	30.04	4.223e-08	intronic	BMP7
20	rs230217	55796517	C	G	19	71	0.2676	30.04	4.223e-08	intronic	BMP7
20	rs6127972	55797057	G	T	19	71	0.2676	30.04	4.223e-08	intronic	BMP7
20	20:55794451-Del	55794451	-	TC	20	72	0.2778	29.39	5.914e-08	intronic	BMP7
20	20:55794451-Del-2	55794451	-	TCCC	20	72	0.2778	29.39	5.914e-08	intronic	BMP7
20	rs230218	55797797	G	A	19	70	0.2714	29.22	6.445e-08	intronic	BMP7
20	rs230219	55797861	C	T	19	70	0.2714	29.22	6.445e-08	intronic	BMP7
20	rs230206	55791938	C	T	20	71	0.2817	28.58	8.979e-08	intronic	BMP7
20	rs230207	55791955	T	C	20	71	0.2817	28.58	8.979e-08	intronic	BMP7
20	rs2180779	55792545	T	C	20	71	0.2817	28.58	8.979e-08	intronic	BMP7
20	rs2426699	55792601	C	T	20	71	0.2817	28.58	8.979e-08	intronic	BMP7
20	rs230209	55794895	T	C	20	71	0.2817	28.58	8.979e-08	intronic	BMP7
20	rs230208	55793559	C	T	18	67	0.2687	28.25	1.068e-07	intronic	BMP7
20	rs6025447	55790147	C	T	21	72	0.2917	27.97	1.234e-07	ncRNA_intronic	BMP7-AS1
20	rs6025457	55813545	T	C	15	61	0.2459	27.84	1.316e-07	intronic	BMP7
20	rs1475001	55793160	A	G	20	70	0.2857	27.78	1.361e-07	intronic	BMP7
20	rs230214	55795675	T	A	19	68	0.2794	27.6	1.494e-07	intronic	BMP7
20	rs230220	55797885	G	A	18	66	0.2727	27.43	1.63e-07	intronic	BMP7
20	rs230205	55791756	A	G	21	71	0.2958	27.17	1.86e-07	intronic	BMP7
20	rs46997	55792128	T	C	21	71	0.2958	27.17	1.86e-07	intronic	BMP7
20	rs162318	55813395	G	A	18	65	0.2769	26.61	2.484e-07	intronic	BMP7
20	rs35111023	55793972	G	A	20	68	0.2941	26.18	3.107e-07	intronic	BMP7
20	rs4811827	55798240	T	C	20	68	0.2941	26.18	3.107e-07	intronic	BMP7
20	rs2025022	55800386	C	T	19	66	0.2879	25.99	3.435e-07	intronic	BMP7
20	rs7352741	55803149	T	C	18	64	0.2812	25.8	3.777e-07	intronic	BMP7
20	rs193044	55804116	C	A	18	64	0.2812	25.8	3.777e-07	intronic	BMP7
20	rs2180781	55804612	C	A	18	64	0.2812	25.8	3.777e-07	intronic	BMP7
20	rs2145441	55804846	T	C	18	64	0.2812	25.8	3.777e-07	intronic	BMP7
20	rs162314	55806234	T	C	18	64	0.2812	25.8	3.777e-07	intronic	BMP7
20	rs186659	55806340	A	G	18	64	0.2812	25.8	3.777e-07	intronic	BMP7
20	20:55809711-Ins	55809711	G	-	18	64	0.2812	25.8	3.777e-07	intronic	BMP7
20	rs456641	55811938	C	A	18	64	0.2812	25.8	3.777e-07	intronic	BMP7
20	rs162317	55812278	G	A	18	64	0.2812	25.8	3.777e-07	intronic	BMP7
20	rs17404303	55803687	T	C	17	62	0.2742	25.63	4.129e-07	intronic	BMP7
20	rs55977030	55805167	A	G	17	62	0.2742	25.63	4.129e-07	intronic	BMP7
20	rs62205689	55813605	T	C	17	62	0.2742	25.63	4.129e-07	intronic	BMP7
20	rs35130793	55792165	A	C	21	69	0.3043	25.6	4.2e-07	intronic	BMP7
20	rs2180780	55800721	C	G	19	65	0.2923	25.19	5.194e-07	intronic	BMP7
20	rs6070031	55800937	T	C	18	63	0.2857	25	5.733e-07	intronic	BMP7
20	rs230204	55791708	C	T	21	68	0.3088	24.82	6.293e-07	intronic	BMP7
20	rs35461783	55807006	C	G	13	52	0.25	23.4	1.316e-06	intronic	BMP7
20	rs13038779	55809657	A	G	13	52	0.25	23.4	1.316e-06	intronic	BMP7
20	rs7273197	55812058	T	C	13	52	0.25	23.4	1.316e-06	intronic	BMP7
20	rs35420824	55813556	C	T	13	52	0.25	23.4	1.316e-06	intronic	BMP7
20	rs56404749	55797901	-	GAAGCTTCCA	17	59	0.2881	23.21	1.452e-06	intronic	BMP7
20	rs62205692	55819473	C	G	6	37	0.1622	22.35	2.274e-06	intronic	BMP7
20	rs73170233	55819561	A	G	6	37	0.1622	22.35	2.274e-06	intronic	BMP7
20	rs55692621	55810967	-	AGGGAGTGAGGACAGAGGC	10	45	0.2222	22.27	2.365e-06	intronic	BMP7
20	rs62205690	55816000	C	G	13	50	0.26	21.73	3.138e-06	intronic	BMP7
20	rs6064518	55821046	T	G	13	50	0.26	21.73	3.138e-06	intronic	BMP7
20	rs6127971	55787488	C	G	23	67	0.3433	21.51	3.518e-06	intronic	BMP7
20	20:55793454-Ins	55793454	TGTTTGGTGGTAGCTGGTGTT	-	11	46	0.2391	21.49	3.555e-06	intronic	BMP7
20	rs1998190	55822649	A	C	18	58	0.3103	21.05	4.468e-06	intronic	BMP7
20	rs62205693	55820542	T	A	6	35	0.1714	20.51	5.925e-06	intronic	BMP7
20	rs12481628	55787622	A	G	24	67	0.3582	20.32	6.556e-06	intronic	BMP7
20	rs186660	55816126	C	T	19	58	0.3276	19.75	8.811e-06	intronic	BMP7
20	rs162319	55814823	G	A	16	52	0.3077	19.06	1.268e-05	intronic	BMP7
20	rs370981627	55823840	-	TTTTGTTTTG	5	31	0.1613	18.78	1.469e-05	intronic	BMP7
20	rs60235509	55829853	A	G	8	37	0.2162	18.69	1.539e-05	intronic	BMP7
20	rs230202	55791458	C	T	28	71	0.3944	18.68	1.549e-05	intronic	BMP7
20	rs6025468	55830151	G	A	7	35	0.2	18.67	1.557e-05	intronic	BMP7
20	rs59698117	55830175	-	TC	7	35	0.2	18.67	1.557e-05	intronic	BMP7
20	rs162323	55820725	C	T	19	56	0.3393	18.25	1.934e-05	intronic	BMP7
20	rs463955	55818350	C	T	19	55	0.3455	17.51	2.853e-05	intronic	BMP7
20	rs2426707	55832409	G	A	17	51	0.3333	17	3.738e-05	intronic	BMP7
20	rs11696312	55372987	G	T	29	5	5.8	16.94	3.856e-05	intergenic	TFAP2C;BMP7
20	rs11699545	55375028	T	C	29	5	5.8	16.94	3.856e-05	intergenic	TFAP2C;BMP7
20	rs162320	55817829	C	T	19	54	0.3519	16.78	4.196e-05	intronic	BMP7
20	rs6127851	55355481	T	C	21	57	0.3684	16.62	4.578e-05	intergenic	TFAP2C;BMP7
20	rs6014965	55831203	G	A	18	52	0.3462	16.51	4.828e-05	intronic	BMP7
20	rs182784	55824533	G	A	20	55	0.3636	16.33	5.312e-05	intronic	BMP7
20	rs2180783	55827144	A	C	20	55	0.3636	16.33	5.312e-05	intronic	BMP7
20	rs67212852	55765775	G	A	24	61	0.3934	16.11	5.99e-05	intronic	BMP7
20	20:55381358-Del	55381358	-	C	28	5	5.6	16.03	6.234e-05	intergenic	TFAP2C;BMP7
20	rs230189	55771443	C	A	23	59	0.3898	15.8	7.022e-05	intronic	BMP7
20	rs6070035	55825693	G	A	20	54	0.3704	15.62	7.736e-05	intronic	BMP7
20	rs230188	55770516	C	T	24	60	0.4	15.43	8.568e-05	intronic	BMP7
20	rs4811832	55835111	C	G	19	52	0.3654	15.34	8.989e-05	intronic	BMP7
20	rs2145700	55349331	C	T	55	21	2.619	15.21	9.617e-05	intergenic	TFAP2C;BMP7

## Sheet: Table S6
Table S6. mNCS TDT results for variants with P < 0.0001 using chromosome 7 trios (60 trios)
CHR	SNP	BP	A1	A2	T	U	OR	CHISQ	P	Function	Gene
7	rs12538649	33320648	C	G	48	6	8	32.67	1.094e-08	intronic	BBS9
7	7:33249801-Del	33249801	-	T	47	6	7.833	31.72	1.784e-08	intronic	BBS9
7	rs10262453	33256039	C	A	47	6	7.833	31.72	1.784e-08	intronic	BBS9
7	rs4723276	33259793	C	T	47	6	7.833	31.72	1.784e-08	intronic	BBS9
7	rs9768604	33262190	T	C	47	6	7.833	31.72	1.784e-08	intronic	BBS9
7	rs7789007	33273277	A	T	46	6	7.667	30.77	2.906e-08	intronic	BBS9
7	rs10225173	33284295	T	C	46	6	7.667	30.77	2.906e-08	intronic	BBS9
7	rs6946608	33324104	G	T	46	6	7.667	30.77	2.906e-08	intronic	BBS9
7	rs1420154	33290931	A	G	48	7	6.857	30.56	3.231e-08	intronic	BBS9
7	rs1420152	33293985	A	T	48	7	6.857	30.56	3.231e-08	intronic	BBS9
7	rs12537875	33340783	C	T	48	7	6.857	30.56	3.231e-08	intronic	BBS9
7	rs12534242	33264150	C	G	47	7	6.714	29.63	5.23e-08	intronic	BBS9
7	rs28789535	33341081	A	G	47	7	6.714	29.63	5.23e-08	intronic	BBS9
7	rs17396870	33277781	G	A	46	7	6.571	28.7	8.459e-08	intronic	BBS9
7	rs6979640	33244381	C	G	45	7	6.429	27.77	1.367e-07	intronic	BBS9
7	rs7785463	33269089	C	G	45	7	6.429	27.77	1.367e-07	intronic	BBS9
7	7:33219964-Del	33219964	-	T	44	7	6.286	26.84	2.207e-07	intronic	BBS9
7	rs10262890	33226272	T	A	44	7	6.286	26.84	2.207e-07	intronic	BBS9
7	rs10254116	33237489	C	T	44	7	6.286	26.84	2.207e-07	intronic	BBS9
7	rs10271927	33242384	C	T	44	7	6.286	26.84	2.207e-07	intronic	BBS9
7	rs1345306	33248323	A	G	44	7	6.286	26.84	2.207e-07	intronic	BBS9
7	rs6947352	33262550	A	G	39	5	7.8	26.27	2.964e-07	intronic	BBS9
7	rs12536300	33192837	C	T	43	7	6.143	25.92	3.559e-07	intronic	BBS9
7	rs1978333	33322230	T	C	42	7	6	25	5.733e-07	intronic	BBS9
7	rs11763098	33158020	C	T	10	45	0.2222	22.27	2.365e-06	intergenic	RP9;BBS9
7	rs1548880	33170658	G	A	11	43	0.2558	18.96	1.333e-05	intronic	BBS9
7	rs10275544	33186881	A	G	11	43	0.2558	18.96	1.333e-05	intronic	BBS9
7	rs10271207	33193313	C	A	11	43	0.2558	18.96	1.333e-05	intronic	BBS9
7	rs10257361	33193314	C	T	11	43	0.2558	18.96	1.333e-05	intronic	BBS9
7	rs1894872	33260159	A	G	11	43	0.2558	18.96	1.333e-05	intronic	BBS9
7	7:33167603-Ins	33167603	TAAA	-	10	41	0.2439	18.84	1.419e-05	intergenic	RP9;BBS9
7	rs1024805	33298681	T	C	13	46	0.2826	18.46	1.737e-05	intronic	BBS9
7	rs4723265	33199053	A	T	12	44	0.2727	18.29	1.901e-05	intronic	BBS9
7	rs2006387	33214278	C	T	12	44	0.2727	18.29	1.901e-05	intronic	BBS9
7	rs1420148	33217665	C	T	12	44	0.2727	18.29	1.901e-05	intronic	BBS9
7	rs1009355	33218763	C	T	12	44	0.2727	18.29	1.901e-05	intronic	BBS9
7	rs4723272	33220866	C	T	12	44	0.2727	18.29	1.901e-05	intronic	BBS9
7	rs4723273	33224021	C	T	12	44	0.2727	18.29	1.901e-05	intronic	BBS9
7	rs4723252	33157673	T	C	11	42	0.2619	18.13	2.061e-05	intergenic	RP9;BBS9
7	rs10239299	33207921	T	G	40	10	4	18	2.209e-05	intronic	BBS9
7	rs10228486	33254580	T	C	40	10	4	18	2.209e-05	intronic	BBS9
7	rs2216031	33345480	A	G	14	47	0.2979	17.85	2.387e-05	intronic	BBS9
7	rs6954771	33156578	A	C	13	45	0.2889	17.66	2.648e-05	intergenic	RP9;BBS9
7	rs2160255	33281743	G	A	13	45	0.2889	17.66	2.648e-05	intronic	BBS9
7	rs6960483	33165147	G	A	12	43	0.2791	17.47	2.915e-05	intergenic	RP9;BBS9
7	rs7776834	33174382	A	C	12	43	0.2791	17.47	2.915e-05	intronic	BBS9
7	7:33211631-Ins	33211631	G	-	12	43	0.2791	17.47	2.915e-05	intronic	BBS9
7	rs7793759	33222983	G	C	12	43	0.2791	17.47	2.915e-05	intronic	BBS9
7	rs10244288	33263686	G	A	12	43	0.2791	17.47	2.915e-05	intronic	BBS9
7	rs10246533	33310046	G	A	14	46	0.3043	17.07	3.609e-05	intronic	BBS9
7	rs7790741	33318944	T	C	14	46	0.3043	17.07	3.609e-05	intronic	BBS9
7	7:33320034-Del	33320034	T	-	14	46	0.3043	17.07	3.609e-05	intronic	BBS9
7	rs2893467	33249677	A	C	13	44	0.2955	16.86	4.025e-05	intronic	BBS9
20	rs60235509	55829853	A	G	3	24	0.125	16.33	5.312e-05	intronic	BMP7
7	rs7793096	33282577	G	A	13	43	0.3023	16.07	6.1e-05	intronic	BBS9
20	rs3764677	55789914	A	G	18	51	0.3529	15.78	7.105e-05	ncRNA_exonic	BMP7-AS1
7	rs3843532	33154447	T	C	39	11	3.545	15.68	7.501e-05	intergenic	RP9;BBS9
7	rs1420153	33291635	T	C	37	10	3.7	15.51	8.204e-05	intronic	BBS9
7	rs10251775	33301073	A	G	37	10	3.7	15.51	8.204e-05	intronic	BBS9
7	rs12537512	33307431	G	A	37	10	3.7	15.51	8.204e-05	intronic	BBS9
7	rs546590376	33227712	A	G	23	3	7.667	15.38	8.77e-05	intronic	BBS9

## Sheet: Table S7
Table S7: mNCS TDT results for variants with P < 0.0001 using chromosome 20 trios (20 trios)
CHR	SNP	BP	A1	A2	T	U	OR	CHISQ	P	Function	Gene
20	rs7352741	55803149	T	C	0	25	0	25	5.733e-07	intronic	BMP7
20	rs230203	55791615	C	T	0	24	0	24	9.634e-07	intronic	BMP7
20	rs1475001	55793160	A	G	0	24	0	24	9.634e-07	intronic	BMP7
20	20:55794220-Ins	55794220	TGTT	-	0	24	0	24	9.634e-07	intronic	BMP7
20	20:55794451-Del	55794451	-	TC	0	24	0	24	9.634e-07	intronic	BMP7
20	20:55794451-Del-2	55794451	-	TCCC	0	24	0	24	9.634e-07	intronic	BMP7
20	rs46995	55794749	G	A	0	24	0	24	9.634e-07	intronic	BMP7
20	rs230214	55795675	T	A	0	24	0	24	9.634e-07	intronic	BMP7
20	rs6070031	55800937	T	C	0	24	0	24	9.634e-07	intronic	BMP7
20	rs17404303	55803687	T	C	0	24	0	24	9.634e-07	intronic	BMP7
20	rs55977030	55805167	A	G	0	24	0	24	9.634e-07	intronic	BMP7
20	rs6025457	55813545	T	C	0	24	0	24	9.634e-07	intronic	BMP7
20	rs62205689	55813605	T	C	0	24	0	24	9.634e-07	intronic	BMP7
20	rs35111023	55793972	G	A	0	23	0	23	1.62e-06	intronic	BMP7
20	rs4811827	55798240	T	C	0	23	0	23	1.62e-06	intronic	BMP7
20	rs230205	55791756	A	G	1	24	0.04167	21.16	4.225e-06	intronic	BMP7
20	rs230206	55791938	C	T	1	24	0.04167	21.16	4.225e-06	intronic	BMP7
20	rs230207	55791955	T	C	1	24	0.04167	21.16	4.225e-06	intronic	BMP7
20	rs46997	55792128	T	C	1	24	0.04167	21.16	4.225e-06	intronic	BMP7
20	rs35130793	55792165	A	C	1	24	0.04167	21.16	4.225e-06	intronic	BMP7
20	rs2180779	55792545	T	C	1	24	0.04167	21.16	4.225e-06	intronic	BMP7
20	rs2426699	55792601	C	T	1	24	0.04167	21.16	4.225e-06	intronic	BMP7
20	rs4811825	55792652	T	C	1	24	0.04167	21.16	4.225e-06	intronic	BMP7
20	rs182795	55792907	A	T	1	24	0.04167	21.16	4.225e-06	intronic	BMP7
20	rs170725	55792921	T	G	1	24	0.04167	21.16	4.225e-06	intronic	BMP7
20	rs1475000	55792997	A	G	1	24	0.04167	21.16	4.225e-06	intronic	BMP7
20	rs230209	55794895	T	C	1	24	0.04167	21.16	4.225e-06	intronic	BMP7
20	rs230210	55795099	G	A	1	24	0.04167	21.16	4.225e-06	intronic	BMP7
20	rs230212	55795519	C	T	1	24	0.04167	21.16	4.225e-06	intronic	BMP7
20	rs230213	55795662	T	C	1	24	0.04167	21.16	4.225e-06	intronic	BMP7
20	rs172982	55795918	G	A	1	24	0.04167	21.16	4.225e-06	intronic	BMP7
20	rs230215	55796250	T	C	1	24	0.04167	21.16	4.225e-06	intronic	BMP7
20	rs230216	55796295	A	G	1	24	0.04167	21.16	4.225e-06	intronic	BMP7
20	rs230217	55796517	C	G	1	24	0.04167	21.16	4.225e-06	intronic	BMP7
20	rs6127972	55797057	G	T	1	24	0.04167	21.16	4.225e-06	intronic	BMP7
20	rs6014954	55797585	G	T	1	24	0.04167	21.16	4.225e-06	intronic	BMP7
20	rs396814	55797617	G	A	1	24	0.04167	21.16	4.225e-06	intronic	BMP7
20	rs230218	55797797	G	A	1	24	0.04167	21.16	4.225e-06	intronic	BMP7
20	rs230219	55797861	C	T	1	24	0.04167	21.16	4.225e-06	intronic	BMP7
20	rs230220	55797885	G	A	1	24	0.04167	21.16	4.225e-06	intronic	BMP7
20	rs2180780	55800721	C	G	1	24	0.04167	21.16	4.225e-06	intronic	BMP7
20	rs35461783	55807006	C	G	0	21	0	21	4.593e-06	intronic	BMP7
20	rs13038779	55809657	A	G	0	21	0	21	4.593e-06	intronic	BMP7
20	rs7273197	55812058	T	C	0	21	0	21	4.593e-06	intronic	BMP7
20	rs35420824	55813556	C	T	0	21	0	21	4.593e-06	intronic	BMP7
20	rs3764677	55789914	A	G	2	24	0.08333	18.62	1.599e-05	ncRNA_exonic	BMP7-AS1
20	rs6025447	55790147	C	T	2	24	0.08333	18.62	1.599e-05	ncRNA_intronic	BMP7-AS1
20	rs2025022	55800386	C	T	2	24	0.08333	18.62	1.599e-05	intronic	BMP7
20	rs230204	55791708	C	T	1	21	0.04762	18.18	2.008e-05	intronic	BMP7
20	rs230208	55793559	C	T	1	21	0.04762	18.18	2.008e-05	intronic	BMP7
20	rs193044	55804116	C	A	2	23	0.08696	17.64	2.669e-05	intronic	BMP7
20	rs2180781	55804612	C	A	2	23	0.08696	17.64	2.669e-05	intronic	BMP7
20	rs2145441	55804846	T	C	2	23	0.08696	17.64	2.669e-05	intronic	BMP7
20	rs162314	55806234	T	C	2	23	0.08696	17.64	2.669e-05	intronic	BMP7
20	rs186659	55806340	A	G	2	23	0.08696	17.64	2.669e-05	intronic	BMP7
20	20:55809711-Ins	55809711	G	-	2	23	0.08696	17.64	2.669e-05	intronic	BMP7
20	rs456641	55811938	C	A	2	23	0.08696	17.64	2.669e-05	intronic	BMP7
20	rs162317	55812278	G	A	2	23	0.08696	17.64	2.669e-05	intronic	BMP7
20	rs162318	55813395	G	A	2	23	0.08696	17.64	2.669e-05	intronic	BMP7
20	rs56404749	55797901	-	GAAGCTTCCA	1	20	0.05	17.19	3.381e-05	intronic	BMP7
20	rs230202	55791458	T	C	24	3	8	16.33	5.312e-05	intronic	BMP7
20	rs6127971	55787488	G	C	23	3	7.667	15.38	8.77e-05	intronic	BMP7
20	rs12481628	55787622	G	A	23	3	7.667	15.38	8.77e-05	intronic	BMP7
